# Supplementary material for: Riverine Health Assessment Using Coordinated Development Degree Model Based on Natural and Social Functions in the Lhasa River, China
Source: Int J Environ Res Public Health. 2022 Jun 11;19(12):7182. doi: 10.3390/ijerph19127182 (PMC9223359; doi:10.3390/ijerph19127182)
Supplement: Supplementary file 1 [file ijerph-19-07182-s001.zip]

Archive with 1 entries (1 files):
- ijerph-1718519-supplementary.pdf
